# Supplementary material for: Enhancement of Optical and Chemical Resistance Properties with a Novel Yellow Quinophthalone Derivative for Image Sensor Colorants
Source: Molecules. 2024 Feb 29;29(5):1100. doi: 10.3390/molecules29051100 (PMC10935299; doi:10.3390/molecules29051100)
Supplement: Supplementary file 1 [file molecules-29-01100-s001.zip]

Archive with 1 entries (1 files):
- molecules-2892420-supplementary.pdf
